# Supplementary material for: Effects of global versus local trunk muscle strength training on muscle strength, proxies of power and rowing-specific performance in pubertal male rowers
Source: PLoS One. 2026 Feb 23;21(2):e0343291. doi: 10.1371/journal.pone.0343291 (PMC12928413; doi:10.1371/journal.pone.0343291)
Supplement: S1 File — (XLSX) [file pone.0343291.s001.xlsx]

## Sheet: Feuil1
Groups	Antropometrics								Muscle strength						Muscle power								Sport specefic performance
	Name	Age (yrs)	Height (cm)	Sitting height (cm)	BM (Kg)	PHV	APHV (yrs)	BF%	Dynamometre lombaire (kg)		1 RM BENCH PRESS (Kg)		1 RM Half squat (kg)		CMJ (cm)		Standing long jump (cm)		SEATTED MEDCUMBALL THROW (m)		back ward medcumball throw (m)		700 m Rowing test (sec)
									T0	T1	T0	T1	T0	T1	T0	T1	T0	T1	T0	T1	T0	T1	T0	T1
Local trunk training group (n=15)	aziz tbessi	13.975	164	86	61.4	0.62	13.3567	11.0907	58	63	60	65	55	58	37.8	39.6	250	255	4.37	4.45	5.64	5.96	147.7	140.3
	karim blidi	13.77	197	82	64	0.51	12.2597	11.2526	62	69	55	58	55	59	28.4	29.3	210	223	3.24	3.3	5.42	5.55	146.4	145.1
	hamdi beltayeb	13.43	169	78	50.4	0.806405	13.6186	9.45171	77	83	25	25	65	69	21.4	22.5	205	219	3.9	4.02	6.4	6.56	164.1	161.3
	dhia marzouki	13.91	174	91	64	0.37	13.5386	14.3159	74	80	50	52	65	70	34.2	35.2	247	250	4.05	4.1	8.1	8.05	152.6	151.6
	adem jtita	13.925	172	82	56.9	0.652065	13.2729	13.4974	84.6	90	44	50	75	78	25.4	25.9	217	243	4.04	4.13	6.9	7.2	163.2	158.5
	rayen fkhih	13.8972	170	80	58	0.534401	13.3628	11.2108	90	95	30	32	52	55	17.6	18.2	175	180	3.85	4.02	3.53	4.2	171.7	162.2
	hareth somrani	13.7389	163	79	50.8	0.089755	13.6491	10.0055	90	97	35	35	74	77	22.3	23.2	227	235	4.16	4.22	5.1	5.28	174.1	170.2
	mohamed abidi	13.6722	165	70	66	0.149279	13.5229	12.4913	55	61	40	45	70	76	27.5	26.6	196	203	4.26	4.31	7.2	7.35	168.4	162.6
	amjed sallami	13.5417	145	76	34	-0.11	14.4486	15.9134	79	84	20	20	60	65	25.6	28.5	203	208	2.93	3.01	4.25	4.4	313.9	310.1
	ahmed sallami	13.5417	143	75	31.5	-1.00473	14.5464	14.9606	56	61	22	25	65	68	27.2	29.4	154	167	3.2	3.4	4.8	5.1	226	221.1
	abderahmen	13.425	163	68	49	-0.0950694	13.5201	12.7874	76	82	25	28	40	45	21.7	27.3	191	193	2.9	3.1	5.5	5.6	206	202.6
	majid erray	13.4278	168	83	58.5	0.149099	13.2787	12.3576	81	90	37	40	73	77	28.2	31.5	180	182	3.9	4.03	4.9	5.3	174.6	170
	iskander isaoui	13.425	161	79	49	-0.192062	13.6171	11.0412	63	70	35	35	50	58	32.9	34.4	186	188	3.06	3.16	5.1	5.44	172	171.3
	badis cherif	13.2556	151	70	55	-0.769454	14.025	12.3387	84	91	30	35	45	50	26.6	27.8	210	214	3.2	3.45	5.4	5.5	174.5	165.3
	youssef hamouda	13.7	162	82	47.9	0.602575	14.0974	12.2207	74.6	80	30	32	55	60	36.9	37.1	190	188	3.56	3.68	3.4	3.42	278.7	265.3
Global trunk training group (n=13)	yassine masmoudi	14.5361	172	74	51.6	0.13	13.5043	13.26	77	95	31	42	58	67	28	37.2	156	188	3.29	4.66	5.21	5.55	185	179.6
	salim achour	14.85	169	82	72.5	0.17	13.7841	13.37	60	74	32	40	43	55	23.5	35.6	212	238	4.27	4.8	5.77	5.97	264.1	251.2
	salim fkhih	14.275	173	81	52.6	0.921099	13.3539	13.5428	74	98	30	41	45	53	28.1	31.2	152	164	4.6	4.8	5.39	5.68	203	191.3
	yassine taben	13.05	165	81	50.9	0.19	14.0795	13.737	93	115	45	55	95	104	26.2	32.6	226	237	3.25	3.4	6.78	7.5	174.7	164.3
	ayoub wertani	13.2389	162	75	46.6	0.5	13.74	12.6617	53	73	28	35	80	94	19.1	29.1	175	184	3.37	3.5	5.23	5.76	188.2	178.4
	mariem bouchoucha	13.7722	156	82	61	0.18	13.88	10.0055	71	84	38	45	50	63	31.1	36.4	206	222	3.14	3.45	5.13	5.7	162.4	154.6
	salma wchem	14.18	164	82	61	0.400714	13.7793	10.7052	85.5	98	40	49	80	90	29.2	33.6	242	256	3.19	3.28	4.8	5.15	163.8	156.5
	salma boutrifa	13.12	154	81	56.5	0.411407	13.71	11.5314	59.5	70	45	52	65	74	23	29.3	190	205	3.1	3.3	5.44	5.86	176.8	166.3
	yasmine hhamouda	13.21	153	71	42	0.26	13.25	12.8336	56	69.6	29	37	40	50	23.2	27.8	169	176	3.25	3.4	5.44	5.86	238.1	227.1
	ritej mejri	12.66	164	81	49.2	0.28	13.38	14.0493	76	88.9	32	41	50	60	28.4	34.2	183	191	3.1	3.24	5.75	6.1	207.2	195.6
	mariem boujila	12.48	163	76	51.2	0.11	13.37	12.4432	59.6	73	30	39	40	49	20.6	28.1	266	279	3.38	3.7	5.1	5.75	292.9	272.6
	zakareya jelman	12.14	161	67	46.7	-0.11	13.33	11.5084	80	98.2	28	32	65	75	30.5	33.8	210	240	4.8	4.85	5.65	6.1	168.7	157.9
	yassine boujafer	16.32	174	81	51	0.26	14.0619	13.1285	85	102.3	30	40	60	70	28.9	33.6	211	224	4.65	4.8	5.43	5.97	170.4	161.3
